# Supplementary material for: Risedronate and Methotrexate Are High-Affinity Inhibitors of New Delhi Metallo-β-Lactamase-1 (NDM-1): A Drug Repurposing Approach
Source: Molecules. 2022 Feb 14;27(4):1283. doi: 10.3390/molecules27041283 (PMC8878330; doi:10.3390/molecules27041283)
Supplement: Supplementary file 1 [file molecules-27-01283-s001.zip]

Archive with 1 entries (1 files):
- molecules-1570835-supplementary.pdf
